# Supplementary material for: Biogeochemical Mechanisms of HCO3–Ca Water and NO3− Pollution in a Typical Piedmont Agricultural Area: Insights from Nitrification and Carbonate Weathering
Source: Toxics. 2025 May 15;13(5):394. doi: 10.3390/toxics13050394 (PMC12115938; doi:10.3390/toxics13050394)
Supplement: Supplementary file 1 [file toxics-13-00394-s001.zip]

Archive with 1 entries (1 files):
- toxics-3570961-supplementary.pdf
